# Supplementary material for: Treatment cost and costing model of obstetric complications at a hospital in Myanmar
Source: PLoS One. 2019 Mar 20;14(3):e0213141. doi: 10.1371/journal.pone.0213141 (PMC6426195; doi:10.1371/journal.pone.0213141)
Supplement: S1 Table — (XLSX) [file pone.0213141.s001.xlsx]

## Sheet: Direct Medical Cost calculation
											Inj MgSO4	Inj Lignocaine 2%	Inj Sensocaine	Inj Diclo	Inj Diazepam	Inj Ampicillin	Inj Azithro	Inj Genta	Inj Ceftriazone	Inj Syntho	Inj Propofol	Inj Atropine	Inf: Metro	NS	DS	RL	Betadine 15ml	Spirit	WFI	Blood (Reserved)	Ergo plaster	Surgical Glove	Drip Set	Blood Set	Cannula	Alcohol Swap	CDK	Cord clamp	Cotton	Bandage 2"	Bandage 4"	syringe 3cc	syringe 5cc	Syringe 10cc	Cuttng needles	Catgut chromic 1	Silk 1	Nylon 1	Catgut chromic 2/0
										Unit Cost	184	650	2000	70	945	300	2000	124	1100	670	2100	185	500	350	350	350	1200	650	40	0	1350	650	100	200	185	25	1000	500	630	42	52	35	35	49	11	380	600	550	380
Reg: No.	Age	Gender	Admission date	Admission date	Discharge date	Discharge date	LOS	Diagnosis	Discharge status		Quantity used (Drugs)
011042015	35	F	2015-04-05	42099	2015-04-07	42101	3	Incomplete abortion	Recover					3	2				2	2	1	1	1	2	1				2			1	1		1				1			3	5	1
111042015	25	F	2015-04-08	42102	2015-04-09	42103	2	Incomplete abortion	Recover						1				2	2	1	1	1	2					2			1	1		1				1			3	1	1
121042015	28	F	2015-04-09	42103	2015-04-10	42104	2	Incomplete abortion	Recover						1				2	2	1	1		2					2			1	1		1				1			4		1
190042015	27	F	2015-04-16	42110	2015-04-18	42112	3	Incomplete abortion	Recover					1	1				2	2	1	1		2					2			1	1		1				1			5		1
230042015	25	F	2015-04-28	42122	2015-04-30	42124	3	Incomplete abortion	Recover					1	2				2	2	1	1	1	2	1				2			1	1		1				1			4	3	1
235042015	34	F	2015-04-28	42122	2015-04-30	42124	3	Incomplete abortion	Recover					3	2				2	2	1	1	1	2	1				2			1	1		1				1			5	3	1
081052015	24	F	2015-05-14	42138	2015-05-15	42139	2	Incomplete abortion	Recover						1				2	2	1	1		2					2			1	1		1				1			3	1	1
125052015	26	F	2015-05-23	42147	2015-05-25	42149	3	Incomplete abortion	Recover					1	2				2	2	1	1	1	2					2			1	1		1				1			3	3	1
004062015	27	F	2015-06-02	42157	2015-06-04	42159	3	Incomplete abortion	Recover					1	1				2	2	1	1	1	2	1				2			1	1		1				1				4	1
010062015	27	F	2015-06-02	42157	2015-06-04	42159	3	Incomplete abortion	Recover						1				2	2	1	1		2					2			1	1		1				1			2	3	1
201062015	25	F	2015-06-20	42175	2015-06-21	42176	2	Incomplete abortion	Recover						1				2	2	1	1	1	2					2			1	1		1				1			2	3	1
297062015	26	F	2015-06-26	42181	2015-06-28	42183	3	Incomplete abortion	Recover					1	1				2	2	1	1	1	2					2			1	1		1				1			2	2	1
303062015	37	F	2015-06-26	42181	2015-06-28	42183	3	Incomplete abortion	Recover					2	2				2	2	1	1	2	2	1				2			1	1		1				1			3	4	1
322072015	27	F	2015-07-15	42200	2015-07-17	42202	3	Incomplete abortion	Recover					1	1				2	2	1	1	1	2	1				2			1	1		1				1			2	4	1
455072015	23	F	2015-07-25	42210	2015-07-26	42211	2	Incomplete abortion	Recover					1	1				2	2	1	1	1	2					2			1	1		1				1			2	3	1
611072015	23	F	2015-07-28	42213	2015-07-29	42214	2	Incomplete abortion	Recover						1				2	2	1	1	1	2	1				2			1	1		1				1			2	3	1
111102015	22	F	2015-10-14	42291	2015-10-15	42292	2	Incomplete abortion	Recover					1	1				2	2	1	1		2					2			1	1		1				1			2	3	1
134112015	21	F	2015-11-12	42320	2015-11-14	42322	3	Incomplete abortion	Recover					3	2				2	2	1	1	2	2	2				2			1	1		1				1			3	4	1
207112015	22	F	2015-11-22	42330	2015-11-24	42332	3	Incomplete abortion	Recover					2	2				2	2	1	1	1	2	1				2			1	1		1				1			4	3	1
101122015	21	F	2015-12-09	42347	2015-12-10	42348	2	Incomplete abortion	Recover					1	1				2	2	1	1		2					2			1	1		1				1			3	2	1
199122015	26	F	2015-12-16	42354	2015-12-18	42356	3	Incomplete abortion	Recover					2	1				2	2	1	1	1	2					2			1	1		1				1			1	5	1
227122015	23	F	2015-12-20	42358	2015-12-21	42359	2	Incomplete abortion	Recover					1	1				2	2	1	1		2					2			1	1		1				1			2	2	1
255122015	27	F	2015-12-26	42364	2015-12-28	42366	3	Incomplete abortion	Recover					1	1				2	2	1	1		2					2			1	1		1				1			2	3	1
055012016	25	F	2016-01-04	42373	2016-01-05	42374	2	Incomplete abortion	Recover						1				2	2	1	1		2									1		1				1			2	2	1
105012016	30	F	2016-01-08	42377	2016-01-10	42379	3	Incomplete abortion	Recover					1	1				2	2	1	1	1	2									1		1				1			3	2	1
194012016	31	F	2016-01-19	42388	2016-01-21	42390	3	Incomplete abortion	Recover					2	1				2	2	1	1	1	2	1								1		1				1			5	2	1
260122015	23	F	2015-12-27	42365	2015-12-29	42367	3	PID	Recover					4	2			6	2				3	1	2	1			2				1		1							2
096042015	32	F	2015-04-08	42102	2015-04-10	42104	3	PIH	Recover		3				1										2								1		1								1	3
184042015	37	F	2015-04-15	42109	2015-04-19	42113	5	PIH	Recover		3				2									2	2								1		1								2	3
195042015	29	F	2015-04-16	42110	2015-04-17	42111	2	PIH	Recover						1										1								1		1							1
050052015	28	F	2015-05-08	42132	2015-05-09	42133	2	PIH	Recover						1										1								1		1							1
102052015	29	F	2015-05-18	42142	2015-05-19	42143	2	PIH	Recover						1										1								1		1							1
108052015	33	F	2015-05-19	42143	2015-05-22	42146	4	PIH	Recover		2				1									1	1								1		1							1		2
121052015	24	F	2015-05-22	42146	2015-05-23	42147	2	PIH	Recover		1				1									1	1								1		1							2	1	2
149062015	26	F	2015-06-17	42172	2015-06-18	42173	2	PIH	Recover		3				1									2									1		1							1		1
280062015	25	F	2015-06-25	42180	2015-06-27	42182	3	PIH	Recover		3				1									2									1		1							1		1
299062015	35	F	2015-06-26	42181	2015-06-29	42184	4	PIH	Recover		3				3									2									1		1							3		3
308062015	31	F	2015-06-29	42184	2015-07-02	42187	4	PIH	Recover		3				2									2									1		1							3		3
405072015	29	F	2015-07-23	42208	2015-07-25	42210	3	PIH	Recover		3				1									1									1		1							1		1
167092015	27	F	2015-09-15	42262	2015-09-17	42264	3	PIH	Recover		3				1									2									1		1							1		3
221092015	26	F	2015-09-20	42267	2015-09-23	42270	4	PIH	Recover		3				2									2									1		1							2		3
199102015	25	F	2015-10-25	42302	2015-10-28	42305	4	PIH	Recover		3				1									2									1		1							3		3
155112015	33	F	2015-11-15	42323	2015-11-19	42327	5	PIH	Recover		3				4									2	2								1		1							4		3
196112015	30	F	2015-11-20	42328	2015-11-23	42331	4	PIH	Recover		3				1									2	1								1		1							3		3
212122015	31	F	2015-12-18	42356	2015-12-21	42359	4	PIH	Recover		3				1									2	1								1		1							2		3
109012016	35	F	2016-01-08	42377	2016-01-12	42381	5	PIH	Recover		3				3									2	2								1		1							3		3
154012016	23	F	2016-01-14	42383	2016-01-16	42385	3	PIH	Recover		1				1									2	1								1		1							2		1
201012016	35	F	2016-01-20	42389	2016-01-24	42393	5	PIH	Recover		3				2									2	1								1		1							3	2	1
134022016	24	F	2016-02-19	42419	2016-02-20	42420	2	PIH	Recover		1				1									2									1		1							2	1	1
055032016	31	F	2016-03-07	42436	2016-03-10	42439	4	PIH	Recover		3				1									2	1								1		1							2	1	1
180042015	33	F	2015-04-15	42109	2015-04-19	42113	5	APH(Placenta previa,LSCS)	Recover					3	2									3						4			1	1	1							2
197042015	32	F	2015-04-16	42110	2015-04-20	42114	5	APH(Placenta previa,LSCS)	Recover					3	2									3						4			1	1	1							2
298092015	30	F	2015-09-26	42273	2015-09-30	42277	5	APH(Placenta previa,LSCS)	Recover					3	2									3						4			1	1	1							2
215042015	24	F	2015-04-24	42118	2015-04-26	42120	3	APH (Placenta previa ,NL)	Recover					2	1									2	1	1				4			1	1	1							2
133052015	22	F	2015-05-25	42149	2015-05-27	42151	3	APH (Placenta previa ,NL)	Recover					2	1									1	1	1				4			1	1	1							2
254102015	22	F	2015-10-29	42306	2015-10-31	42308	3	APH (Placenta previa ,NL)	Recover					1	1									3	1	1				4			1	1	1							5
234052015	26	F	2015-05-30	42154	2015-06-01	42156	3	APH (Placenta previa ,NL)	Recover					1	1									3	1	1				4			1	1	1							5
355092015	21	F	2015-09-28	42275	2015-09-30	42277	3	APH (Placenta previa ,NL)	Recover					1	1									3	1	1				4			1	1	1							5
060122015	21	F	2015-12-05	42343	2015-12-07	42345	3	APH (Placenta previa ,NL)	Recover					1	1									3	1	1				4			1	1	1							5
235122015	29	F	2015-12-21	42359	2015-12-23	42361	3	APH (Placenta previa ,NL)	Recover					1	1									3	1	1				4			1	1	1							5
220012016	32	F	2016-01-22	42391	2016-01-24	42393	3	APH (Placenta previa ,NL)	Recover					1	1									3	1	1				4			1	1	1							5
050042015	20	F	2015-04-07	42101	2015-04-09	42103	3	PPH (Placenta retain)	Recover			1		2	1	1		1						1						4		2	1	1	1								2
201042015	24	F	2015-04-20	42114	2015-04-22	42116	3	PPH (Placenta retain)	Recover			1		2	1	1		1						1						4		2	1	1	1								2
222042015	30	F	2015-04-25	42119	2015-04-27	42121	3	PPH (Placenta retain)	Recover			1		2	1	1		1						1						4		2	1	1	1								2
306062015	25	F	2015-06-28	42183	2015-06-30	42185	3	PPH (Placenta retain)	Recover			1		2	1	1		1						1						4		2	1	1	1								2
255092015	24	F	2015-09-23	42270	2015-09-25	42272	3	PPH (Placenta retain)	Recover			1		2	1	1		1						1						4		2	1	1	1								2
349092015	33	F	2015-09-28	42275	2015-09-30	42277	3	PPH (Placenta retain)	Recover			1		2	1	1		1						1						4		2	1	1	1								2
178112015	21	F	2015-11-17	42325	2015-11-19	42327	3	PPH (Placenta retain)	Recover			1		2	1	1		1						1						4		2	1	1	1								2
209112015	20	F	2015-11-22	42330	2015-11-24	42332	3	PPH (Placenta retain)	Recover			1		2	1	1		1						1						4		2	1	1	1								2
112012016	20	F	2016-01-09	42378	2016-01-11	42380	3	PPH (Placenta retain)	Recover			1		2	1	1		1						1						4		2	1	1	1								2
111022016	22	F	2016-02-15	42415	2016-02-17	42417	3	PPH (Placenta retain)	Recover			1		2	1	1		1						1						4		2	1	1	1								2
140022016	19	F	2016-02-23	42423	2016-02-25	42425	3	PPH (Placenta retain)	Recover			1		2	1	1		1						1						4		2	1	1	1								2
111032016	21	F	2016-03-12	42441	2016-03-14	42443	3	PPH (Placenta retain)	Recover			1		2	1	1		1						1						4		2	1	1	1								2
151032016	22	F	2016-03-18	42447	2016-03-20	42449	3	PPH (Placenta retain)	Recover			1		2	1	1		1						1						4		2	1	1	1								2
115042015	23	F	2015-04-08	42102	2015-04-10	42104	3	PPH (Uterine atony)	Recover			1		2	1	1		1		4				1						4		2	1	1	1								2
155062015	29	F	2015-06-18	42173	2015-06-20	42175	3	PPH (Uterine atony)	Recover			1		2	1	1		1		4				1						4		2	1	1	1								2
167102015	20	F	2015-10-20	42297	2015-10-22	42299	3	PPH (Uterine atony)	Death			1		2	1	1		1		4				3						4		2	1	1	1								2
233112015	20	F	2015-11-26	42334	2015-11-28	42336	3	PPH (Uterine atony)	Recover			1		2	1	1		1		4				1						4		2	1	1	1								2
107052015	20	F	2015-05-19	42143	2015-05-21	42145	3	Prolong labor (NL)	Recover			1		1	1	1		1		2			1	1	1	1		1		4		2	1	1	1		1	1	1	5		5			1				1
100062015	23	F	2015-06-15	42170	2015-06-17	42172	3	Prolong labor (NL)	Recover			1		1	2	1		1		2			1	1	1	1		1		4		2	1	1	1		1	1	1	5		5			1				1
302062015	20	F	2015-06-26	42181	2015-06-28	42183	3	Prolong labor (NL)	Recover			1		2	1	1		1		2			1	1	1	1		1		4		2	1	1	1		1	1	1	5		5			1				1
321082015	25	F	2015-08-18	42234	2015-08-20	42236	3	Prolong labor (NL)	Recover			1		1	2	1		1		2			1	1	1	1		1		4		2	1	1	1		1	1	1	5		5			1				1
344092015	38	F	2015-09-28	42275	2015-09-30	42277	3	Prolong labor (NL)	Recover			1		2	1	1		1		2			1	1	1	1		1		4		2	1	1	1		1	1	1	5		5			1				1
167122015	34	F	2015-12-14	42352	2015-12-16	42354	3	Prolong labor (NL)	Recover			1		2	2	1		1		2			1	1	1	1		1		4		2	1	1	1		1	1	1	5		5			1				1
225122015	35	F	2015-12-20	42358	2015-12-22	42360	3	Prolong labor (NL)	Recover			1		2	2	1		1		2			1	1	1	1		1		4		2	1	1	1		1	1	1	5		5			1				1
098012016	23	F	2016-01-07	42376	2016-01-09	42378	3	Prolong labor (NL)	Recover			1		2	2	1		1		2			1	1	1	1		1		4		2	1	1	1		1	1	1	5		5			1				1
167012016	39	F	2016-01-16	42385	2016-01-18	42387	3	Prolong labor (NL)	Recover			1		1	1	1		1		2			1	1	1	1		1		4		2	1	1	1		1	1	1	5		5			1				1
033062015	25	F	2015-06-07	42162	2015-06-10	42165	4	Septicemia	Recover								2	2					2	2					4				1		1	2							2
159062015	35	F	2015-06-18	42173	2015-06-22	42177	5	Septicemia	Recover					2			2	2					2	3					4				1		1	2							2
250062015	22	F	2015-06-23	42178	2015-06-25	42180	3	Septicemia	Recover								2	2					2	2					4				1		1	2							2
121092015	22	F	2015-09-12	42259	2015-09-16	42263	5	Septicemia	Recover					2			2	2					2	3					4				1		1	2							2
[truncated: 98 more columns]

## Sheet: Patient Record Data for SPSS
ID	Page	Add	LOS	ANC	Dx	DC	DrugC	LabC	RSC	OTC	DMC
134112015	21	1	3	1	1	1	15283	11249.7	7253.24	12439.4	46225.3
101122015	21	2	2	1	1	1	12385	11249.7	4835.49	12439.4	40909.6
111102015	22	1	2	1	1	1	10981	11249.7	4835.49	12439.4	39505.6
207112015	22	2	3	1	1	1	12956	11249.7	7253.24	12439.4	43898.3
455072015	23	2	2	1	1	1	11516	11249.7	4835.49	12439.4	40040.6
611072015	23	2	2	1	1	1	11796	11249.7	4835.49	12439.4	40320.6
227122015	23	1	2	1	1	1	12349	11249.7	4835.49	12439.4	40873.6
081052015	24	1	2	1	1	1	12312	11249.7	4835.49	12439.4	40836.6
111042015	25	1	2	1	1	1	11259	11249.7	4835.49	12439.4	39783.6
230042015	25	1	3	1	1	1	14153	11249.7	7253.24	12439.4	45095.3
201062015	25	2	2	1	1	1	12815	11249.7	4835.49	12439.4	41339.6
055012016	25	1	2	1	1	1	11545	11249.7	4835.49	12439.4	40069.6
125052015	26	1	3	1	1	1	12464	11249.7	7253.24	12439.4	43406.3
297062015	26	2	3	1	1	1	12884	11249.7	7253.24	12439.4	43826.3
199122015	26	1	3	2	1	1	13027	11249.7	7253.24	12439.4	43969.3
190042015	27	1	3	1	1	1	10864	11249.7	7253.24	12439.4	41806.3
004062015	27	1	3	1	1	1	13235	11249.7	7253.24	12439.4	44177.3
010062015	27	1	3	1	1	1	10944	11249.7	7253.24	12439.4	41886.3
322072015	27	2	3	1	1	1	13307	11249.7	7253.24	12439.4	44249.3
255122015	27	1	3	1	1	1	10981	11249.7	7253.24	12439.4	41923.3
121042015	28	1	2	1	1	1	10759	11249.7	4835.49	12439.4	39283.6
105012016	30	2	3	1	1	1	12153	11249.7	7253.24	12439.4	43095.3
194012016	31	1	3	2	1	1	12681	11249.7	7253.24	12439.4	43623.3
235042015	34	2	3	1	1	1	14467	11249.7	7253.24	12439.4	45409.3
011042015	35	1	3	2	1	1	12928	11249.7	7253.24	12439.4	43870.3
303062015	37	1	3	2	1	1	14861	11249.7	7253.24	12439.4	45803.3
260122015	23	1	3	1	2	1	9546	479.869	9176.76	0	19202.6
154012016	23	1	3	2	3	1	10979	4630.3	9176.76	0	24786.1
121052015	24	2	2	1	3	1	10274	4630.3	6759.02	0	21663.3
134022016	24	1	2	1	3	1	9894	4630.3	6759.02	0	21283.3
280062015	25	1	3	1	3	1	10962	4630.3	9176.76	0	24769.1
199102015	25	1	4	1	3	1	11134	4630.3	11594.5	0	27358.8
149062015	26	1	2	1	3	1	10192	4630.3	6759.02	0	21581.3
221092015	26	1	4	1	3	1	12044	4630.3	11594.5	0	28268.8
167092015	27	2	3	1	3	1	11062	4630.3	9176.76	0	24869.1
050052015	28	1	2	1	3	1	4970	2131.65	6759.02	0	13860.7
195042015	29	2	2	1	3	1	4970	2131.65	6759.02	0	13860.7
102052015	29	1	2	1	3	1	4970	2131.65	6759.02	0	13860.7
405072015	29	2	3	1	3	1	10611	4630.3	9176.76	0	24418.1
196112015	30	2	4	1	3	1	11485	4630.3	11594.5	0	27709.8
308062015	31	1	4	1	3	1	12080	4630.3	11594.5	0	28304.8
212122015	31	2	4	1	3	1	11449	4630.3	11594.5	0	27673.8
055032016	31	1	4	1	3	1	11385	4630.3	11594.5	0	27609.8
096042015	32	2	3	1	3	1	11392	2131.65	9176.76	0	22700.4
108052015	33	1	4	2	3	1	11157	4630.3	11594.5	0	27381.8
155112015	33	1	5	1	3	1	14710	4630.3	14012.3	0	33352.6
299062015	35	1	4	1	3	1	13026	4630.3	11594.5	0	29250.8
109012016	35	1	5	1	3	1	13728	4630.3	14012.3	0	32370.6
201012016	35	2	5	1	3	1	12403	4630.3	14012.3	0	31045.6
184042015	37	2	5	1	3	1	13076	4630.3	14012.3	0	31718.6
355092015	21	1	3	1	4	1	3444	11728.2	1923.52	0	17095.8
060122015	21	1	3	1	4	1	3444	11728.2	1923.52	0	17095.8
133052015	22	1	3	2	4	1	2705	11728.2	1923.52	0	16356.8
254102015	22	2	3	1	4	1	3444	11728.2	1923.52	0	17095.8
215042015	24	1	3	1	4	1	3056	11728.2	1923.52	0	16707.8
234052015	26	1	3	1	4	1	3444	11728.2	1923.52	0	17095.8
235122015	29	1	3	1	4	1	3444	11728.2	1923.52	0	17095.8
298092015	30	1	5	1	4	1	3722	11728.2	1923.52	0	17373.8
197042015	32	1	5	2	4	1	3722	11728.2	1923.52	0	17373.8
220012016	32	2	3	2	4	1	3444	11728.2	1923.52	0	17095.8
180042015	33	1	5	1	4	1	3722	11728.2	1923.52	0	17373.8
140022016	19	1	3	2	5	1	5332	11728.2	1923.52	12439.4	31423.2
050042015	20	2	3	1	5	1	5332	11728.2	1923.52	12439.4	31423.2
209112015	20	1	3	1	5	1	5332	11728.2	1923.52	12439.4	31423.2
112012016	20	1	3	1	5	1	5332	11728.2	1923.52	12439.4	31423.2
167102015	20	2	3	1	5	2	10122	11728.2	1923.52	12439.4	36213.2
233112015	20	2	3	1	5	1	9420	11728.2	1923.52	12439.4	35511.2
178112015	21	1	3	1	5	1	5332	11728.2	1923.52	12439.4	31423.2
111032016	21	1	3	1	5	1	5332	11728.2	1923.52	12439.4	31423.2
111022016	22	1	3	1	5	1	5332	11728.2	1923.52	12439.4	31423.2
151032016	22	1	3	1	5	1	5332	11728.2	1923.52	12439.4	31423.2
115042015	23	2	3	1	5	1	9420	11728.2	1923.52	12439.4	35511.2
201042015	24	2	3	1	5	1	5332	11728.2	1923.52	12439.4	31423.2
255092015	24	2	3	1	5	1	5332	11728.2	1923.52	12439.4	31423.2
306062015	25	1	3	1	5	1	5332	11728.2	1923.52	12439.4	31423.2
155062015	29	2	3	1	5	1	9420	11728.2	1923.52	12439.4	35511.2
222042015	30	1	3	2	5	1	5332	11728.2	1923.52	12439.4	31423.2
349092015	33	2	3	1	5	1	5332	11728.2	1923.52	12439.4	31423.2
107052015	20	2	3	1	6	1	13045	11728.2	7253.24	12439.4	44465.9
302062015	20	2	3	1	6	1	13116	11728.2	7253.24	12439.4	44536.9
100062015	23	2	3	1	6	1	13991	11728.2	7253.24	12439.4	45411.9
098012016	23	1	3	1	6	1	14062	11728.2	7253.24	12439.4	45482.9
321082015	25	1	3	1	6	1	13991	11728.2	7253.24	12439.4	45411.9
167122015	34	1	3	1	6	1	14062	11728.2	7253.24	12439.4	45482.9
225122015	35	1	3	2	6	1	14062	11728.2	7253.24	12439.4	45482.9
344092015	38	1	3	2	6	1	13116	11728.2	7253.24	12439.4	44536.9
167012016	39	1	3	2	6	1	13045	11728.2	7253.24	12439.4	44465.9
250062015	22	1	3	1	7	1	7351	0	9176.76	0	16527.8
121092015	22	1	5	1	7	1	7844	0	14012.3	0	21856.3
033062015	25	1	4	1	7	1	7351	0	11594.5	0	18945.5
159062015	35	1	5	1	7	1	7844	0	14012.3	0	21856.3
ID	Page	Add	LOS	ANC	Dx	DC	DrugC	LabC	RSC	OTC	DMC
140022016	19	1	3	2	5	1	5332	11728.2	1923.52	12439.4	31423.2
050042015	20	2	3	1	5	1	5332	11728.2	1923.52	12439.4	31423.2
209112015	20	1	3	1	5	1	5332	11728.2	1923.52	12439.4	31423.2
112012016	20	1	3	1	5	1	5332	11728.2	1923.52	12439.4	31423.2
167102015	20	2	3	1	5	2	10122	11728.2	1923.52	12439.4	36213.2
233112015	20	2	3	1	5	1	9420	11728.2	1923.52	12439.4	35511.2
107052015	20	2	3	1	6	1	13045	11728.2	7253.24	12439.4	44465.9
302062015	20	2	3	1	6	1	13116	11728.2	7253.24	12439.4	44536.9
134112015	21	1	3	1	1	1	15283	11249.7	7253.24	12439.4	46225.3
101122015	21	2	2	1	1	1	12385	11249.7	4835.49	12439.4	40909.6
355092015	21	1	3	1	4	1	3444	11728.2	1923.52	0	17095.8
060122015	21	1	3	1	4	1	3444	11728.2	1923.52	0	17095.8
178112015	21	1	3	1	5	1	5332	11728.2	1923.52	12439.4	31423.2
111032016	21	1	3	1	5	1	5332	11728.2	1923.52	12439.4	31423.2
111102015	22	1	2	1	1	1	10981	11249.7	4835.49	12439.4	39505.6
207112015	22	2	3	1	1	1	12956	11249.7	7253.24	12439.4	43898.3
133052015	22	1	3	2	4	1	2705	11728.2	1923.52	0	16356.8
254102015	22	2	3	1	4	1	3444	11728.2	1923.52	0	17095.8
111022016	22	1	3	1	5	1	5332	11728.2	1923.52	12439.4	31423.2
151032016	22	1	3	1	5	1	5332	11728.2	1923.52	12439.4	31423.2
250062015	22	1	3	1	7	1	7351	0	9176.76	0	16527.8
121092015	22	1	5	1	7	1	7844	0	14012.3	0	21856.3
455072015	23	2	2	1	1	1	11516	11249.7	4835.49	12439.4	40040.6
611072015	23	2	2	1	1	1	11796	11249.7	4835.49	12439.4	40320.6
227122015	23	1	2	1	1	1	12349	11249.7	4835.49	12439.4	40873.6
260122015	23	1	3	1	2	1	9546	479.869	9176.76	0	19202.6
154012016	23	1	3	2	3	1	10979	4630.3	9176.76	0	24786.1
115042015	23	2	3	1	5	1	9420	11728.2	1923.52	12439.4	35511.2
100062015	23	2	3	1	6	1	13991	11728.2	7253.24	12439.4	45411.9
098012016	23	1	3	1	6	1	14062	11728.2	7253.24	12439.4	45482.9
081052015	24	1	2	1	1	1	12312	11249.7	4835.49	12439.4	40836.6
121052015	24	2	2	1	3	1	10274	4630.3	6759.02	0	21663.3
134022016	24	1	2	1	3	1	9894	4630.3	6759.02	0	21283.3
215042015	24	1	3	1	4	1	3056	11728.2	1923.52	0	16707.8
201042015	24	2	3	1	5	1	5332	11728.2	1923.52	12439.4	31423.2
255092015	24	2	3	1	5	1	5332	11728.2	1923.52	12439.4	31423.2
111042015	25	1	2	1	1	1	11259	11249.7	4835.49	12439.4	39783.6
230042015	25	1	3	1	1	1	14153	11249.7	7253.24	12439.4	45095.3
201062015	25	2	2	1	1	1	12815	11249.7	4835.49	12439.4	41339.6
055012016	25	1	2	1	1	1	11545	11249.7	4835.49	12439.4	40069.6
280062015	25	1	3	1	3	1	10962	4630.3	9176.76	0	24769.1
199102015	25	1	4	1	3	1	11134	4630.3	11594.5	0	27358.8
306062015	25	1	3	1	5	1	5332	11728.2	1923.52	12439.4	31423.2
321082015	25	1	3	1	6	1	13991	11728.2	7253.24	12439.4	45411.9
033062015	25	1	4	1	7	1	7351	0	11594.5	0	18945.5
125052015	26	1	3	1	1	1	12464	11249.7	7253.24	12439.4	43406.3
297062015	26	2	3	1	1	1	12884	11249.7	7253.24	12439.4	43826.3
199122015	26	1	3	2	1	1	13027	11249.7	7253.24	12439.4	43969.3
149062015	26	1	2	1	3	1	10192	4630.3	6759.02	0	21581.3
221092015	26	1	4	1	3	1	12044	4630.3	11594.5	0	28268.8
234052015	26	1	3	1	4	1	3444	11728.2	1923.52	0	17095.8
190042015	27	1	3	1	1	1	10864	11249.7	7253.24	12439.4	41806.3
004062015	27	1	3	1	1	1	13235	11249.7	7253.24	12439.4	44177.3
010062015	27	1	3	1	1	1	10944	11249.7	7253.24	12439.4	41886.3
322072015	27	2	3	1	1	1	13307	11249.7	7253.24	12439.4	44249.3
255122015	27	1	3	1	1	1	10981	11249.7	7253.24	12439.4	41923.3
167092015	27	2	3	1	3	1	11062	4630.3	9176.76	0	24869.1
121042015	28	1	2	1	1	1	10759	11249.7	4835.49	12439.4	39283.6
050052015	28	1	2	1	3	1	4970	2131.65	6759.02	0	13860.7
195042015	29	2	2	1	3	1	4970	2131.65	6759.02	0	13860.7
102052015	29	1	2	1	3	1	4970	2131.65	6759.02	0	13860.7
405072015	29	2	3	1	3	1	10611	4630.3	9176.76	0	24418.1
235122015	29	1	3	1	4	1	3444	11728.2	1923.52	0	17095.8
155062015	29	2	3	1	5	1	9420	11728.2	1923.52	12439.4	35511.2
105012016	30	2	3	1	1	1	12153	11249.7	7253.24	12439.4	43095.3
196112015	30	2	4	1	3	1	11485	4630.3	11594.5	0	27709.8
298092015	30	1	5	1	4	1	3722	11728.2	1923.52	0	17373.8
222042015	30	1	3	2	5	1	5332	11728.2	1923.52	12439.4	31423.2
194012016	31	1	3	2	1	1	12681	11249.7	7253.24	12439.4	43623.3
308062015	31	1	4	1	3	1	12080	4630.3	11594.5	0	28304.8
212122015	31	2	4	1	3	1	11449	4630.3	11594.5	0	27673.8
055032016	31	1	4	1	3	1	11385	4630.3	11594.5	0	27609.8
096042015	32	2	3	1	3	1	11392	2131.65	9176.76	0	22700.4
197042015	32	1	5	2	4	1	3722	11728.2	1923.52	0	17373.8
220012016	32	2	3	2	4	1	3444	11728.2	1923.52	0	17095.8
108052015	33	1	4	2	3	1	11157	4630.3	11594.5	0	27381.8
155112015	33	1	5	1	3	1	14710	4630.3	14012.3	0	33352.6
180042015	33	1	5	1	4	1	3722	11728.2	1923.52	0	17373.8
349092015	33	2	3	1	5	1	5332	11728.2	1923.52	12439.4	31423.2
235042015	34	2	3	1	1	1	14467	11249.7	7253.24	12439.4	45409.3
167122015	34	1	3	1	6	1	14062	11728.2	7253.24	12439.4	45482.9
011042015	35	1	3	2	1	1	12928	11249.7	7253.24	12439.4	43870.3
299062015	35	1	4	1	3	1	13026	4630.3	11594.5	0	29250.8
109012016	35	1	5	1	3	1	13728	4630.3	14012.3	0	32370.6
201012016	35	2	5	1	3	1	12403	4630.3	14012.3	0	31045.6
225122015	35	1	3	2	6	1	14062	11728.2	7253.24	12439.4	45482.9
159062015	35	1	5	1	7	1	7844	0	14012.3	0	21856.3
303062015	37	1	3	2	1	1	14861	11249.7	7253.24	12439.4	45803.3
184042015	37	2	5	1	3	1	13076	4630.3	14012.3	0	31718.6
344092015	38	1	3	2	6	1	13116	11728.2	7253.24	12439.4	44536.9
167012016	39	1	3	2	6	1	13045	11728.2	7253.24	12439.4	44465.9

## Sheet: Patient Record Data dictionary
Variable	Description	Value	Missing	Notes
ID	Patient registration number	Patient reg. no.	9999
Page	Patient age	Age	9999
Add	Patient address (rural, urban)	1. rural 2. urban	9999
LOS	Length of hospital stay	number	9999
ANC	Receiving ANC	1. yes 2. no	9999
Dx	Diagnosis	1. incomplete abortion, 2. PID, 3. PIH, 4. APH, 5. PPH, 6. Prolong labor, 7. septicimia	9999
DC	Discharge status	1. recover 2. death 3. refer	9999
DrugC	Drug cost	Total drugs used x unit cost (invoice from pharmacy dept)	9999
LabC	Laboratory cost	Total laboratory test used x unit cost (from unit cost calculation)	9999
RSC	Routine service cost	Total OPD and IPD (hotel stay) cost (no. of OPD and LOS x unit cost from unit cost calculation)	9999
OTC	Operation theatre cost	Operation time x unit cost	9999
DMC	Direct medical cost	Operation time x unit cost	9999
												1	Incomplete abortion
												2	PID
												3	PIH
												4	APH
												5	PPH
												6	prolong labor
												7	septicimia

## Sheet: output to MS word
Total and Average Direct Medical Cost by disease category (Mean ± SD, Medium)
Complication by category	Average Direct Medical Cost															Total Direct Medical Cost
	Drug cost			Laboratory cost			Routine service cost			Operation theatre cost			Direct medical cost
	Mean	SD	Medium	Mean	SD	Medium	Mean	SD	Medium	Mean	SD	Medium	Mean	SD	Medium
Incomplete abortion (n=26)	12496.4	1247.6	12424.5	11249.7	0	11249.7	6323.34	1199.54	7253.24	12439.4	0	12439.4	42508.8	2096.91	42509.3	1105229
Age <30 (n=21)	12276.9	1185.08	12349	11249.7	0	11249.7	6101.93	1237.32	7253.24	12439.4	0	12439.4	42067.9	2038.83	41806.3	883427
Age≥30 (n=5)	13418	1179.63	12928	11249.7	0	11249.7	7253.24	0	7253.24	12439.4	0	12439.4	44360.3	1179.63	43870.3	221802
PID (n=1)	9546	0	9546	479.87	0	479.87	9176.76	0	9176.76	0	0	0	19202.6	0	19202.6	19203
Age <30 (n=1)	9546	0	9546	479.87	0	479.87	9176.76	0	9176.76	0	0	0	19202.6	0	19202.6	19203
Age≥30 (n=0)	0	0	0	0	0	0	0	0	0	0	0	0	0	0	0	0
PIH (n=23)	10780.6	2568.71	11157	4195.76	968.363	4630.3	10228	2610.73	11594.5	0	0	0	25204.3	5607.09	27358.8	579698
Age <30 (n=12)	9338.5	2690.45	10442.5	4005.64	1130.06	4630.3	8370.85	1882.21	7967.89	0	0	0	21715	5188.25	23040.7	260580
Age≥30 (n=11)	12353.7	1155.87	12080	4403.15	753.374	4630.3	12253.9	1563.48	11594.5	0	0	0	29010.8	3001.41	28304.8	319119
APH (n=11)	3417.36	303.432	3444	11728.2	0	11728.2	1923.52	0	1923.52	0	0	0	17069.1	303.432	17095.8	187760
Age <30 (n=7)	3283	293.035	3444	11728.2	0	11728.2	1923.52	0	1923.52	0	0	0	16934.8	293.035	17095.8	118543
Age≥30 (n=4)	3652.5	139	3722	11728.2	0	11728.2	1923.52	0	1923.52	0	0	0	17304.3	139	17373.8	69217
PPH (n=17)	6335.18	1870.35	5332	11728.2	0	11728.2	1923.52	0	1923.52	12439.4	0	12439.4	32426.3	1870.35	31423.2	551248
Age <30 (n=15)	6468.93	1958.32	5332	11728.2	0	11728.2	1923.52	0	1923.52	12439.4	0	12439.4	32560.1	1958.32	31423.2	488402
Age≥30 (n=2)	5332	0	5332	11728.2	0	11728.2	1923.52	0	1923.52	12439.4	0	12439.4	31423.2	0	31423.2	62846
Prolonged labor (n=9)	13610	503.706	13991	11728.2	0	11728.2	7253.24	0	7253.24	12439.4	0	12439.4	45030.9	503.706	45411.9	405278
Age <30 (n=5)	13641	513.099	13991	11728.2	0	11728.2	7253.24	0	7253.24	12439.4	0	12439.4	45061.9	513.099	45411.9	225309
Age≥30 (n=4)	13571.2	567.41	13589	11728.2	0	11728.2	7253.24	0	7253.24	12439.4	0	12439.4	44992.1	567.41	45009.9	179969
Septicimia(n=4)	7597.5	284.634	7597.5	0	0	0	12199	2314.82	12803.4	0	0	0	19796.5	2575.14	20400.9	79186
Age <30 (n=3)	7515.33	284.634	7351	0	0	0	11594.5	2417.75	11594.5	0	0	0	19109.8	2668.05	18945.5	57330
Age≥30 (n=1)	7844	0	7844	0	0	0	14012.3	0	14012.3	0	0	0	21856.3	0	21856.3	21856
Total DMC (n=91)	9676.63	3734.69	10981	9048.57	3879.95	11249.7	6338.02	3724.82	7253.24	7108.23	6190.02	12439.4	32171.5	10303.3	31423.2	2927602
Age <30 (n=64)	9221.7	3621.69	10442.5	9397.72	3834.05	11249.7	5486.48	3110.41	5797.25	7968.99	6015.83	12439.4	32074.9	10507.1	31423.2	2052793
Age≥30 (n=27)	10755	3844.69	12153	8220.95	3934.41	11249.7	8356	4309.08	7253.24	5067.91	6228.56	0	32400.3	9994.48	31423.2	874809

## Sheet: output to MS word (USD)
Total and Average Direct Medical Cost by disease category (Mean ± SD, Medium)
Complication by category	Average Direct Medical Cost															Total Direct Medical Cost
	Drug cost			Laboratory cost			Routine service cost			Operation theatre cost			Direct medical cost					1usd	1199.07
	Mean	SD	Medium	Mean	SD	Medium	Mean	SD	Medium	Mean	SD	Medium	Mean	SD	Medium
Incomplete abortion (n=26)	10.4217	1.04048	10.3618	9.38202	0	9.38202	5.27354	1.00039	6.04905	10.3742	0	10.3742	35.4515	1.74878	35.4519	921.739
Age <30 (n=21)	10.2387	0.988331	10.2988	9.38202	0	9.38202	5.08889	1.0319	6.04905	10.3742	0	10.3742	35.0838	1.70034	34.8656	736.76
Age≥30 (n=5)	11.1903	0.983791	10.7817	9.38202	0	9.38202	6.04905	0	6.04905	10.3742	0	10.3742	36.9956	0.983791	36.587	184.978
PID (n=1)	7.96117	0	7.96117	0.400202	0	0.400202	7.65323	0	7.65323	0	0	0	16.0146	0	16.0146	16.0149
Age <30 (n=1)	7.96117	0	7.96117	0.400202	0	0.400202	7.65323	0	7.65323	0	0	0	16.0146	0	16.0146	16.0149
Age≥30 (n=0)	0	0	0	0	0	0	0	0	0	0	0	0	0	0	0	0
PIH (n=23)	8.99078	2.14225	9.30471	3.49918	0.807595	3.86158	8.52991	2.17729	9.66959	0	0	0	21.0199	4.6762	22.8167	483.456
Age <30 (n=12)	7.78812	2.24378	8.70883	3.34062	0.942447	3.86158	6.98112	1.56973	6.64506	0	0	0	18.1099	4.3269	19.2155	217.318
Age≥30 (n=11)	10.3028	0.963972	10.0745	3.67214	0.628299	3.86158	10.2195	1.30391	9.66959	0	0	0	24.1944	2.50311	23.6056	266.139
APH (n=11)	2.85001	0.253056	2.87223	9.78112	0	9.78112	1.60418	0	1.60418	0	0	0	14.2353	0.253056	14.2575	156.588
Age <30 (n=7)	2.73796	0.244385	2.87223	9.78112	0	9.78112	1.60418	0	1.60418	0	0	0	14.1233	0.244385	14.2575	98.8625
Age≥30 (n=4)	3.04611	0.115923	3.10407	9.78112	0	9.78112	1.60418	0	1.60418	0	0	0	14.4314	0.115923	14.4894	57.7256
PPH (n=17)	5.28341	1.55983	4.44678	9.78112	0	9.78112	1.60418	0	1.60418	10.3742	0	10.3742	27.0429	1.55983	26.2063	459.73
Age <30 (n=15)	5.39496	1.6332	4.44678	9.78112	0	9.78112	1.60418	0	1.60418	10.3742	0	10.3742	27.1545	1.6332	26.2063	407.317
Age≥30 (n=2)	4.44678	0	4.44678	9.78112	0	9.78112	1.60418	0	1.60418	10.3742	0	10.3742	26.2063	0	26.2063	52.4123
Prolonged labor (n=9)	11.3505	0.420081	11.6682	9.78112	0	9.78112	6.04905	0	6.04905	10.3742	0	10.3742	37.5548	0.420081	37.8726	337.994
Age <30 (n=5)	11.3763	0.427914	11.6682	9.78112	0	9.78112	6.04905	0	6.04905	10.3742	0	10.3742	37.5807	0.427914	37.8726	187.903
Age≥30 (n=4)	11.3181	0.473208	11.3329	9.78112	0	9.78112	6.04905	0	6.04905	10.3742	0	10.3742	37.5225	0.473208	37.5373	150.09
Septicimia(n=4)	6.33616	0.237379	6.33616	0	0	0	10.1737	1.93051	10.6778	0	0	0	16.5098	2.14761	17.0139	66.0395
Age <30 (n=3)	6.26763	0.237379	6.13058	0	0	0	9.66959	2.01635	9.66959	0	0	0	15.9372	2.2251	15.8002	47.8121
Age≥30 (n=1)	6.54174	0	6.54174	0	0	0	11.6859	0	11.6859	0	0	0	18.2277	0	18.2277	18.2275
Total DMC (n=91)	8.07011	3.11466	9.15793	7.54632	3.2358	9.38202	5.28578	3.10642	6.04905	5.92812	5.16235	10.3742	26.8303	8.59276	26.2063	2441.56
Age <30 (n=64)	7.69071	3.02042	8.70883	7.83751	3.19752	9.38202	4.57561	2.59402	4.83479	6.64598	5.01708	10.3742	26.7498	8.76269	26.2063	1711.99
Age≥30 (n=27)	8.96942	3.20639	10.1354	6.85611	3.28122	9.38202	6.96873	3.59369	6.04905	4.22653	5.19449	0	27.0212	8.33519	26.2063	729.573
% of DMC	30.0783			28.1261			19.7008			22.0948			100

## Sheet: smearing factor calculation
With reference ( APH)
Disease by category	Coefficient	Smearig factor	IA		PL		PPH		PIH		Septicemia
			Value	cost (log)	Value	cost (log)	Value	cost (log)	Value	cost (log)	Value	cost (log)		1usd	1199.07	MMK
Constant	9.602	1.0024	1	9.602	1	9.602	1	9.602	1	9.602	1	9.602
IA	0.901		1	0.901	0	0	0	0	0	0	0	0
PL	0.947		0	0	1	0.947	0	0	0	0	0	0
PPH	0.649		0	0	0	0	1	0.649	0	0	0	0
PIH	0.407		0	0	0	0	0	0	1	0.407	0	0
patient age	0.006		26.75	0.1605	26.75	0.1605	26.75	0.1605	26.75	0.1605	26.75	0.1605
Septicemia	0.133		0	0	0	0	0	0	0	0	1	0.133
Cost (log)				10.6635		10.7095		10.4115		10.1695		9.8955
Cost (Antilog)				42766.1		44779.2		33239.7		26095		19840.9
Adjuted cost				42868.7		44886.7		33319.5		26157.7		19888.5
Adjuted cost in USD				35.7516		37.4346		27.7878		21.815		16.5866
